# Supplementary material for: The mutational landscape of MYCN, Lin28b and ALKF1174L driven murine neuroblastoma mimics human disease
Source: Oncotarget. 2017 Dec 22;9(9):8334–49. doi: 10.18632/oncotarget.23614 (PMC5823580; doi:10.18632/oncotarget.23614)
Supplement: Supplementary file 2 [file oncotarget-09-8334-s002.xlsx]

## Sheet: supplementary table 1
COVERAGE STATISTICS
The mean and median coverage achieved in both tumor and normal samples is indicated as well as some general alignment statistics. When more than one tumor sample is derived from a single mouse, only one normal sample was sequenced and the matching tumors are indicated in the sample id column. From the 84.90 average percentage of coding bases covered over 20-fold with a low standard deviation of j…
Sample id	Mean coverage	Median coverage	Minimum coverage	1st quartile	3rd quartile	Maximum	stdev	% of coding bases above 20 fold coverage	Number of maped reads	Number of target bases with over 20 fold coverage	Total number of reads generated	Number of duplicate reads
1 normal	73.8901	60	0	36	95	8003	70.8689	0.894163	69461916	31412846	69795263	7027934
1 tumor	68.8127	47	0	26	82	7997	88.5879	0.831901	78893074	29225980	79210006	4829333
2 tumor	60.8336	42	0	23	73	8000	82.5569	0.79862	74357956	28056785	74679769	4487519
3 normal	70.7501	49	0	27	84	7998	88.7389	0.837611	76783941	29426590	77332564	3213690
3 tumor	71.6116	48	0	25	88	7966	89.9581	0.812536	64397269	28545178	64706432	6628896
4 normal	114.978	93	0	54	150	8000	105.062	0.933951	109034568	32811178	109568173	10903359
4 tumor	66.4905	46	0	26	79	7999	87.3829	0.829109	81821658	29127905	82504734	9173304
5 normal	60.3203	42	0	22	74	7963	75.2629	0.785367	54449388	27590529	54684893	4255366
5 tumor	56.2514	39	0	22	67	8010	75.3568	0.788582	71515236	27704112	71819638	8305919
6 & 7 & 8 normal	50.8324	34	0	19	59	8005	78.0671	0.739215	62949680	25969476	63281481	6156171
6 tumor	37.9566	28	0	16	46	8000	51.0976	0.673949	50713911	23676848	51187110	8833982
7 tumor	52.8221	39	0	22	64	8016	70.6664	0.792018	66965204	27824851	67503725	8414429
8 tumor	56.2071	38	0	21	66	8010	79.487	0.78036	68793766	27415036	69143458	5873188
9 & 10 & 11 normal	48.1456	33	0	19	57	7994	68.4015	0.739283	59933480	25972065	60498492	6351397
9 tumor	44.4623	36	0	21	58	8005	50.1742	0.771471	42777772	27102486	42980114	2851280
10 tumor	56.871	40	0	23	67	8015	79.2789	0.798707	70033688	28059798	70596448	4939314
11 tumor	53.5884	36	0	20	62	8006	79.774	0.756643	67454885	26581998	67810596	7636555
12 normal	47.326	38	0	22	61	7998	51.5036	0.794555	45417660	27913362	46406030	1283623
12 tumor	52.3999	42	0	24	68	7998	56.3282	0.816564	48810744	28686421	49370615	1979277
13 & 14 normal	93.8934	76	0	44	122	8000	88.0897	0.916365	89459308	32193278	90923246	5511817
13 tumor	71.7997	58	0	33	94	7996	70.5261	0.878537	64798793	30864243	65218132	1923491
14 tumor	161.524	133	0	75	213	8005	145.125	0.918899	165104228	32281790	166968028	17507676
15 & 16 normal	85.2334	70	0	42	110	7996	77.991	0.913638	84063979	32097539	85801312	5266337
15 tumor	63.0087	50	0	29	82	7997	65.2395	0.858312	58639745	30153783	59036910	2201763
16 tumor	105.788	85	0	50	136	8007	100.333	0.925303	102571161	32507356	103864784	7718080
18 normal	165.058	135	0	81	213	7999	142.021	0.948927	159624055	33337231	160606117	12082910
18 tumor	129.321	103	0	61	166	8004	119.586	0.938562	133340476	32973105	134503406	17601982
19 normal	39.6493	32	0	18	51	8000	48.4816	0.725287	36495123	25479511	36768092	1449832
19 tumor	148.226	120	0	70	192	8011	134.453	0.943715	150569489	33154121	151353530	21216163
20 normal	48.3242	34	0	19	57	8012	73.3627	0.738339	59224993	25938873	59744802	6097107
20 tumor	54.0519	38	0	22	65	7999	72.2353	0.782094	63651518	27475816	64197222	8470905
21 normal	142.696	116	0	69	184	8007	130.298	0.944611	151533257	33185602	154717708	20311517
21 tumor	47.1959	38	0	22	61	7999	56.9002	0.78522	46325474	27585636	47516076	3998029
22 normal	64.137	44	0	25	76	8005	90.3946	0.826762	74021870	27038650	74454812	5306962
22 tumor	106.743	72	0	38	130	7997	135.449	0.883352	102546473	31033209	103170544	13995277
23 normal	175.034	142	0	84	227	8011	156.833	0.951191	196611394	33416633	197960280	42237742
23 tumor	57.7328	42	0	24	70	8003	75.005	0.808486	66653580	28403251	67242962	4803271
24 normal	154.115	125	0	75	199	8001	140.03	0.947651	173804999	33292424	175128161	37647109
24 tumor	59.6879	48	0	28	77	8002	61.6139	0.847649	55426645	29778693	55771184	3572835
25 normal	73.7881	59	0	35	94	8003	80.5409	0.889638	73881813	31253858	74400614	7500824
25 tumor	104.612	84	0	50	134	8000	100.713	0.927162	116622965	32572449	117229677	27374450
26 normal	56.4953	45	0	27	72	8002	63.3293	0.840484	53479142	29527121	53777682	2269674
26 tumor	75.7779	52	0	29	89	8000	104.451	0.853086	92433493	29643513	92999413	8466533
27 normal	86.9818	71	0	42	114	8000	82.839	0.910335	85302019	31981006	85911560	7211001
27 tumor	63.4462	43	0	24	75	8004	91.4732	0.814993	66967444	24894926	67356271	5274497
28 normal	89.2648	72	0	42	115	8001	83.1745	0.910937	85256673	32002333	85594674	12388571
28 tumor	152.871	125	0	74	198	7999	132.336	0.946471	165040551	33250964	165798514	39416336
29 normal	57.9613	41	0	23	69	8000	76.4684	0.801377	67637097	28153599	68179638	4425555
29 tumor	53.9165	38	0	22	65	8009	71.2028	0.788356	63556918	27696198	64136606	3833550
30 tumor	55.6906	39	0	22	67	8001	73.6384	0.790342	65717438	27765834	66284738	6594936
31 normal	115.473	93	0	54	150	8002	108.482	0.931104	112113191	32711095	112587856	14950712
31 tumor	65.297	52	0	29	85	7998	65.6728	0.852198	57283103	29938513	57651022	4996397
32 normal	133.556	106	0	63	171	7999	124.254	0.940909	139230783	33055553	139908620	25920877
32 tumor	69.4842	56	0	33	89	7998	68.1893	0.878419	67345201	30859874	67672562	9890408
33 normal	48.9694	39	0	23	63	7999	52.9486	0.801937	45541608	28171836	45761962	4228363
33 tumor	74.9974	59	0	35	97	8002	73.1969	0.887104	77705586	31165222	78155255	15906104
34 normal	86.9311	70	0	42	112	8003	83.7359	0.914204	84746071	32117259	85122770	7393652
34 tumor	107.906	87	0	52	140	7996	98.6669	0.928208	102501811	32609340	103264818	10387169
35 normal	61.9345	42	0	24	73	8013	84.9153	0.811924	74722876	28524128	75116064	5559427
35 tumor	65.4036	46	0	26	78	8004	87.3278	0.830923	81099331	29191569	81542662	7051199
36 normal	107.621	86	0	51	138	8000	103.56	0.92883	104397899	32630639	104866220	13991462
36 tumor	60.0492	41	0	23	70	8002	84.3651	0.801372	73069457	28153331	73476470	5615853
Mean	80.4225	61.8871	0	35.8387	101.339	8001.11	87.2259	0.848997	8.4753e+07	2.97285e+07	8.54004e+07	9.72118e+06
Stdev	34.9826	30.1111	0	18.1243	46.8157	8.27375	25.718	0.0692821	3.57937e+07	2.5298e+06	3.60818e+07	8.78266e+06
