# Supplementary material for: The mutational landscape of MYCN, Lin28b and ALKF1174L driven murine neuroblastoma mimics human disease
Source: Oncotarget. 2017 Dec 22;9(9):8334–49. doi: 10.18632/oncotarget.23614 (PMC5823580; doi:10.18632/oncotarget.23614)
Supplement: Supplementary file 3 [file oncotarget-09-8334-s003.xlsx]

## Sheet: supplementary table 2
NON SYNONYMOUS CODING MUTATIONS IN MURINE TUMORS
The list of mutations found in murine tumors with a predicted effect on protein structure. The genomic coordinates are indicated in the variant section, the sample in which the mutation was found and the coverage characteristics in the sample section. The variant allele fraction is calculated as ratio in between the number of variant reads vs the total number of reads at that genomic position. In…
Variant				Sample			Read counts and ratio's								Gene annotation
Chromosome	Position	ammino acid change	Name	Sample id	Mouse id	Model type	Somatic sample			Reference sample			ratio difference	Fishers exact p-value	Gene name	Ensembl Gene ID	Consequence	Human ortholog	Ortholog mutated in human
							reference base	variant base	ratio	reference base	variant base	ratio
1	140102385	T/C	-	3	3	ALK	83	23	0.216981	87	3	0.0333333	0.183648	0.00502942	Cfh	ENSMUSG00000026365	NON_SYNONYMOUS_CODING	CFH	NO
1	140102397	G/A	-	3	3	ALK	82	19	0.188119	87	3	0.0333333	0.154785	0.0355727	Cfh	ENSMUSG00000026365	NON_SYNONYMOUS_CODING	CFH	NO
X	155054283	T/C	-	3	3	ALK	166	68	0.290598	271	1	0.00367647	0.286922	2.77959e-22	Magea5	ENSMUSG00000079349	NON_SYNONYMOUS_CODING	MAGEA8	NO
17	23296988	T/C	-	5	5	ALK	154	47	0.233831	87	3	0.0333333	0.200498	0.00126203	Vmn2r114	ENSMUSG00000091945	NON_SYNONYMOUS_CODING	-	-
1	24612433	C/T	-	1	1	ALK	6149	1693	0.215889	7826	84	0.0106195	0.205269	0	Gm10222	ENSMUSG00000067736	NON_SYNONYMOUS_CODING	MT-ND4L	NO
11	74054033	G/T	-	1	1	ALK	46	33	0.417722	77	1	0.0128205	0.404901	4.29184e-08	Olfr399	ENSMUSG00000043692	NON_SYNONYMOUS_CODING	-	-
8	99419845	G/T	-	1	1	ALK	7	12	0.631579	24	1	0.04	0.591579	0.00405976	A330008L17Rik	ENSMUSG00000052479	SPLICE_SITE	-	-
9	19783489	G/T	-	8	6	LSL-Lin28b	292	38	0.115152	276	1	0.00361011	0.111541	6.30606e-06	Olfr58	ENSMUSG00000058659	NON_SYNONYMOUS_CODING	OR7E24	NO
10	61343064	C/G	-	7	6	LSL-Lin28b	124	24	0.162162	120	1	0.00826446	0.153898	0.0395505	X99384	ENSMUSG00000020092	NON_SYNONYMOUS_CODING	PALD1	NO
19	56545231	A/C	-	14	9	LSL-NMYC	124	65	0.343915	106	2	0.0185185	0.325397	1.09422e-10	Dclre1a	ENSMUSG00000025077	NON_SYNONYMOUS_CODING	DCLRE1A	NO
7	38448327	T/A	-	14	9	LSL-NMYC	99	20	0.168067	96	3	0.030303	0.137764	0.0286396	AC238840.3	ENSMUSG00000094920	NON_SYNONYMOUS_CODING	C2orf78	NO
7	38522109	A/G	-	14	9	LSL-NMYC	38	18	0.321429	109	5	0.0438596	0.277569	0.000114942	Gm5591	ENSMUSG00000060565	NON_SYNONYMOUS_CODING	C2orf78	NO
7	38903660	T/C	-	14	9	LSL-NMYC	13	9	0.409091	65	2	0.0298507	0.37924	0.00144833	AC147801.2	ENSMUSG00000096277	NON_SYNONYMOUS_CODING	C2orf78	NO
7	39408387	G/A	-	14	9	LSL-NMYC	24	16	0.4	86	1	0.0114943	0.388506	7.46814e-07	Gm5114	ENSMUSG00000053742	NON_SYNONYMOUS_CODING	C2orf78	NO
7	39408513	T/G	-	14	9	LSL-NMYC	19	14	0.424242	94	2	0.0208333	0.403409	2.41158e-06	Gm5114	ENSMUSG00000053742	NON_SYNONYMOUS_CODING	C2orf78	NO
7	39408516	A/T	rs51858943	14	9	LSL-NMYC	19	19	0.5	92	2	0.0212766	0.478723	1.13846e-08	Gm5114	ENSMUSG00000053742	NON_SYNONYMOUS_CODING	C2orf78	NO
7	39408533	C/T	-	14	9	LSL-NMYC	65	13	0.166667	107	3	0.0272727	0.139394	0.0369067	Gm5114	ENSMUSG00000053742	NON_SYNONYMOUS_CODING	C2orf78	NO
7	39408633	C/G	rs45695182	14	9	LSL-NMYC	67	14	0.17284	116	4	0.0333333	0.139506	0.0334549	Gm5114	ENSMUSG00000053742	NON_SYNONYMOUS_CODING	C2orf78	NO
7	39408647	G/T	-	14	9	LSL-NMYC	39	17	0.303571	109	1	0.00909091	0.294481	1.3812e-06	Gm5114	ENSMUSG00000053742	NON_SYNONYMOUS_CODING	C2orf78	NO
13	63511813	G/T	-	18	12	LSL-NMYC	84	51	0.377778	235	7	0.0289256	0.348852	1.39883e-14	Ptch1	ENSMUSG00000021466	NON_SYNONYMOUS_CODING	PTCH1	YES
12	70453169	A/G	-	24	18	TH-MYCN	40	16	0.285714	157	2	0.0125786	0.273136	1.41504e-05	Tmx1	ENSMUSG00000021072	NON_SYNONYMOUS_CODING	TMX1	NO
2	153400001	G/T	-	24	18	TH-MYCN	26	11	0.297297	111	1	0.00892857	0.288369	0.00069606	Asxl1	ENSMUSG00000042548	STOP_GAINED	ASXL1	NO
4	109087434	C/T	-	24	18	TH-MYCN	26	9	0.257143	86	1	0.0114943	0.245649	0.0274262	Osbpl9	ENSMUSG00000028559	NON_SYNONYMOUS_CODING	OSBPL9	NO
12	104692392	T/C	-	20	14	TH-MYCN	68	25	0.268817	95	0	0	0.268817	1.34785e-05	Dicer1	ENSMUSG00000041415	NON_SYNONYMOUS_CODING	DICER1	YES
12	104692401	T/C	-	20	14	TH-MYCN	73	21	0.223404	108	0	0	0.223404	8.03706e-05	Dicer1	ENSMUSG00000041415	NON_SYNONYMOUS_CODING	DICER1	YES
16	25992667	C/T	-	20	14	TH-MYCN	60	47	0.439252	107	0	0	0.439252	1.92599e-13	Leprel1	ENSMUSG00000038168	NON_SYNONYMOUS_CODING	LEPREL1	NO
19	39699329	T/C	-	20	14	TH-MYCN	99	68	0.407186	162	1	0.00613497	0.401051	1.5333e-18	Cyp2c68	ENSMUSG00000074882	NON_SYNONYMOUS_CODING	CYP2C19	NO
2	86923113	G/A	-	20	14	TH-MYCN	90	72	0.444444	210	1	0.00473934	0.439705	2.27814e-25	Olfr1098	ENSMUSG00000075169	NON_SYNONYMOUS_CODING	OR8H1	NO
4	154062610	C/A	-	20	14	TH-MYCN	31	21	0.403846	38	0	0	0.403846	0.00301065	Trp73	ENSMUSG00000029026	NON_SYNONYMOUS_CODING	TP73	NO
6	42838400	T/C	-	23	17	TH-MYCN	94	16	0.145455	319	1	0.003125	0.14233	2.29435e-06	Olfr449	ENSMUSG00000049168	NON_SYNONYMOUS_CODING	OR6B1	NO
7	25081460	C/T	-	23	17	TH-MYCN	123	20	0.13986	790	1	0.00126422	0.138596	1.40084e-12	Zfp574	ENSMUSG00000045252	NON_SYNONYMOUS_CODING	ZNF574	YES
9	57682056	G/T	-	27	21	TH-MYCN	40	26	0.393939	274	1	0.00363636	0.390303	2.61489e-15	Cyp1a2	ENSMUSG00000032310	STOP_GAINED	CYP1A2	NO
1	39980617	G/A	-	26	20	TH-MYCN	39	36	0.48	70	2	0.0277778	0.452222	7.80006e-07	Map4k4	ENSMUSG00000026074	NON_SYNONYMOUS_CODING	MAP4K4	NO
12	102564682	C/G	-	28	22	TH-MYCN;ALK	71	70	0.496454	81	1	0.0121951	0.484259	5.11652e-15	Chga	ENSMUSG00000021194	NON_SYNONYMOUS_CODING	CHGA	NO
3	87849070	G/A	-	31	25	TH-MYCN;ALK	82	46	0.359375	196	1	0.00507614	0.354299	9.56137e-16	Sh2d2a	ENSMUSG00000028071	NON_SYNONYMOUS_CODING	SH2D2A	NO
