# Supplementary material for: The mutational landscape of MYCN, Lin28b and ALKF1174L driven murine neuroblastoma mimics human disease
Source: Oncotarget. 2017 Dec 22;9(9):8334–49. doi: 10.18632/oncotarget.23614 (PMC5823580; doi:10.18632/oncotarget.23614)
Supplement: Supplementary file 4 [file oncotarget-09-8334-s004.xlsx]

## Sheet: Suplementary table 3
SOMATIC MUTATIONS IN MURINE TUMORS
Variant				Sample			Read counts and ratio's								Gene annotation
Chromosome	Position	ammino acid change	Name	Sample id	Mouse id	Model type	Somatic sample			Reference sample			ratio difference	Fishers exact p-value	Gene name	Ensembl Gene ID	Consequence	Human ortholog	Ortholog mutated in human
							reference base	variant base	ratio	reference base	variant base	ratio
1	140102385	T/C	-	3	3	ALK	83	23	0.216981	87	3	0.0333333	0.183648	0.00502942	Cfh	ENSMUSG00000026365	NMD_TRANSCRIPT	CFH	NO
1	140102385	T/C	-	3	3	ALK	83	23	0.216981	87	3	0.0333333	0.183648	0.00502942	Cfh	ENSMUSG00000026365	NON_SYNONYMOUS_CODING	CFH	NO
1	140102397	G/A	-	3	3	ALK	82	19	0.188119	87	3	0.0333333	0.154785	0.0355727	Cfh	ENSMUSG00000026365	NON_SYNONYMOUS_CODING	CFH	NO
1	140102397	G/A	-	3	3	ALK	82	19	0.188119	87	3	0.0333333	0.154785	0.0355727	Cfh	ENSMUSG00000026365	NMD_TRANSCRIPT	CFH	NO
12	99209585	-/A	-	3	3	ALK	26	7	0.212121	74	1	0.0133333	0.198788	0.0330336	Foxn3	ENSMUSG00000033713	feature_elongation	FOXN3	NO
12	99209585	-/A	-	3	3	ALK	26	7	0.212121	74	1	0.0133333	0.198788	0.0330336	Foxn3	ENSMUSG00000033713	INTRONIC	FOXN3	NO
X	155054283	T/C	-	3	3	ALK	166	68	0.290598	271	1	0.00367647	0.286922	2.77959e-22	Magea2	ENSMUSG00000055746	INTRONIC	MAGEA8	NO
X	155054283	T/C	-	3	3	ALK	166	68	0.290598	271	1	0.00367647	0.286922	2.77959e-22	Magea5	ENSMUSG00000079349	NON_SYNONYMOUS_CODING	MAGEA8	NO
13	100352076	A/T	rs45842566	5	5	ALK	14	10	0.416667	44	2	0.0434783	0.373188	0.0191677	Naip3	ENSMUSG00000082956	WITHIN_NON_CODING_GENE	-	-
13	49495514	G/A	-	5	5	ALK	92	19	0.171171	92	1	0.0107527	0.160418	0.00793652	Cenpp	ENSMUSG00000021391	INTRONIC	CENPP	NO
13	49495514	G/A	-	5	5	ALK	92	19	0.171171	92	1	0.0107527	0.160418	0.00793652	AC123954.1	ENSMUSG00000096252	DOWNSTREAM	-	-
17	23296988	T/C	-	5	5	ALK	154	47	0.233831	87	3	0.0333333	0.200498	0.00126203	Vmn2r114	ENSMUSG00000091945	NON_SYNONYMOUS_CODING	-	-
17	23296988	T/C	-	5	5	ALK	154	47	0.233831	87	3	0.0333333	0.200498	0.00126203	Vmn2r114	ENSMUSG00000091945	SPLICE_SITE	-	-
17	23297002	A/G	-	5	5	ALK	138	41	0.22905	82	2	0.0238095	0.205241	0.000899779	Vmn2r114	ENSMUSG00000091945	INTRONIC	-	-
1	24612433	C/T	-	1	1	ALK	6149	1693	0.215889	7826	84	0.0106195	0.205269	0	Gm10222	ENSMUSG00000067736	NON_SYNONYMOUS_CODING	MT-ND4L	NO
11	46639154	T/C	-	1	1	ALK	60	45	0.428571	77	1	0.0128205	0.415751	2.2334e-09	Gm4926	ENSMUSG00000086909	WITHIN_NON_CODING_GENE	-	-
11	55520791	G/T	-	1	1	ALK	25	13	0.342105	106	1	0.00934579	0.332759	1.77077e-05	Gm12236	ENSMUSG00000086460	WITHIN_NON_CODING_GENE	-	-
11	55520791	G/T	-	1	1	ALK	25	13	0.342105	106	1	0.00934579	0.332759	1.77077e-05	Gm12236	ENSMUSG00000086460	INTRONIC	-	-
11	55520791	G/T	-	1	1	ALK	25	13	0.342105	106	1	0.00934579	0.332759	1.77077e-05	Glra1	ENSMUSG00000000263	INTRONIC	GLRA1	NO
11	74054033	G/T	-	1	1	ALK	46	33	0.417722	77	1	0.0128205	0.404901	4.29184e-08	Olfr399	ENSMUSG00000043692	NON_SYNONYMOUS_CODING	-	-
11	74054033	G/T	-	1	1	ALK	46	33	0.417722	77	1	0.0128205	0.404901	4.29184e-08	Gm15871	ENSMUSG00000085313	WITHIN_NON_CODING_GENE	-	-
12	51627922	G/C	-	1	1	ALK	105	50	0.322581	76	2	0.025641	0.29694	9.03021e-06	Strn3	ENSMUSG00000020954	INTRONIC	STRN3	NO
14	56234489	C/T	-	1	1	ALK	13	6	0.315789	126	4	0.0307692	0.28502	0.0345776	Gzmc	ENSMUSG00000079186	INTRONIC	GZMB	NO
16	14277732	G/A	-	1	1	ALK	140	35	0.2	258	1	0.003861	0.196139	3.62322e-11	Myh11	ENSMUSG00000018830	SYNONYMOUS_CODING	MYH11	NO
2	158531992	G/C	-	1	1	ALK	41	28	0.405797	50	1	0.0196078	0.386189	5.33792e-05	Arhgap40	ENSMUSG00000074625	INTRONIC	ARHGAP40	NO
5	142530001	-/C	-	1	1	ALK	20	11	0.354839	51	1	0.0192308	0.335608	0.00720655	Radil	ENSMUSG00000029576	WITHIN_NON_CODING_GENE	RADIL	NO
5	142530001	-/C	-	1	1	ALK	20	11	0.354839	51	1	0.0192308	0.335608	0.00720655	Radil	ENSMUSG00000029576	feature_elongation	RADIL	NO
5	142530001	-/C	-	1	1	ALK	20	11	0.354839	51	1	0.0192308	0.335608	0.00720655	Papolb	ENSMUSG00000074817	5PRIME_UTR	PAPOLB	NO
5	142530001	-/C	-	1	1	ALK	20	11	0.354839	51	1	0.0192308	0.335608	0.00720655	Papolb	ENSMUSG00000074817	feature_elongation	PAPOLB	NO
5	142530001	-/C	-	1	1	ALK	20	11	0.354839	51	1	0.0192308	0.335608	0.00720655	Radil	ENSMUSG00000029576	INTRONIC	RADIL	NO
6	73074505	G/T	-	1	1	ALK	7	18	0.72	28	1	0.0344828	0.685517	2.35021e-05	Dnahc6	ENSMUSG00000052861	INTRONIC	DNAH6	NO
8	99419845	G/T	-	1	1	ALK	7	12	0.631579	24	1	0.04	0.591579	0.00405976	Gm15680	ENSMUSG00000090116	WITHIN_NON_CODING_GENE	-	-
8	99419845	G/T	-	1	1	ALK	7	12	0.631579	24	1	0.04	0.591579	0.00405976	Cdh8	ENSMUSG00000036510	UPSTREAM	CDH8	YES
8	99419845	G/T	-	1	1	ALK	7	12	0.631579	24	1	0.04	0.591579	0.00405976	A330008L17Rik	ENSMUSG00000052479	SPLICE_SITE	-	-
8	99419845	G/T	-	1	1	ALK	7	12	0.631579	24	1	0.04	0.591579	0.00405976	A330008L17Rik	ENSMUSG00000052479	INTRONIC	-	-
8	99419845	G/T	-	1	1	ALK	7	12	0.631579	24	1	0.04	0.591579	0.00405976	Gm15680	ENSMUSG00000090116	INTRONIC	-	-
8	99419845	G/T	-	1	1	ALK	7	12	0.631579	24	1	0.04	0.591579	0.00405976	A330008L17Rik	ENSMUSG00000052479	WITHIN_NON_CODING_GENE	-	-
9	19783489	G/T	-	8	6	LSL-Lin28b	292	38	0.115152	276	1	0.00361011	0.111541	6.30606e-06	Olfr58	ENSMUSG00000058659	NON_SYNONYMOUS_CODING	OR7E24	NO
10	61343064	C/G	-	7	6	LSL-Lin28b	124	24	0.162162	120	1	0.00826446	0.153898	0.0395505	X99384	ENSMUSG00000020092	NON_SYNONYMOUS_CODING	PALD1	NO
13	55409066	G/C	-	14	9	LSL-NMYC	204	25	0.10917	113	1	0.00877193	0.100398	0.014258	Slc34a1	ENSMUSG00000021490	SYNONYMOUS_CODING	SLC34A1	NO
14	74804519	A/C	-	14	9	LSL-NMYC	32	29	0.47541	31	1	0.03125	0.44416	0.000229742	Lrch1	ENSMUSG00000068015	INTRONIC	LRCH1	NO
19	56545231	A/C	-	14	9	LSL-NMYC	124	65	0.343915	106	2	0.0185185	0.325397	1.09422e-10	Dclre1a	ENSMUSG00000025077	NON_SYNONYMOUS_CODING	DCLRE1A	NO
19	56545231	A/C	-	14	9	LSL-NMYC	124	65	0.343915	106	2	0.0185185	0.325397	1.09422e-10	Nhlrc2	ENSMUSG00000025078	UPSTREAM	NHLRC2	NO
5	53123228	G/A	-	14	9	LSL-NMYC	89	49	0.355072	65	1	0.0151515	0.339921	3.86548e-07	Sel1l3	ENSMUSG00000029189	SYNONYMOUS_CODING	SEL1L3	NO
7	38446597	T/C	-	14	9	LSL-NMYC	18	13	0.419355	93	1	0.0106383	0.408717	1.12201e-06	AC238840.3	ENSMUSG00000094920	DOWNSTREAM	C2orf78	NO
7	38448327	T/A	-	14	9	LSL-NMYC	99	20	0.168067	96	3	0.030303	0.137764	0.0286396	AC238840.3	ENSMUSG00000094920	NON_SYNONYMOUS_CODING	C2orf78	NO
7	38452021	T/G	-	14	9	LSL-NMYC	7	9	0.5625	90	3	0.0322581	0.530242	2.86324e-05	AC238840.3	ENSMUSG00000094920	INTRONIC	C2orf78	NO
7	38522109	A/G	-	14	9	LSL-NMYC	38	18	0.321429	109	5	0.0438596	0.277569	0.000114942	AC238840.3	ENSMUSG00000094920	INTRONIC	C2orf78	NO
7	38522109	A/G	-	14	9	LSL-NMYC	38	18	0.321429	109	5	0.0438596	0.277569	0.000114942	Gm5591	ENSMUSG00000060565	NON_SYNONYMOUS_CODING	C2orf78	NO
7	38865953	T/C	-	14	9	LSL-NMYC	5	8	0.615385	45	2	0.0425532	0.572831	0.000906618	AC238840.3	ENSMUSG00000094920	INTRONIC	C2orf78	NO
7	38903620	T/G	-	14	9	LSL-NMYC	9	9	0.5	71	2	0.0273973	0.472603	0.000148536	AC147801.2	ENSMUSG00000096277	SYNONYMOUS_CODING	C2orf78	NO
7	38903647	A/G	rs49823883	14	9	LSL-NMYC	12	6	0.333333	70	2	0.0277778	0.305556	0.024263	AC147801.2	ENSMUSG00000096277	SYNONYMOUS_CODING	C2orf78	NO
7	38903660	T/C	-	14	9	LSL-NMYC	13	9	0.409091	65	2	0.0298507	0.37924	0.00144833	AC147801.2	ENSMUSG00000096277	NON_SYNONYMOUS_CODING	C2orf78	NO
7	39407776	G/A	-	14	9	LSL-NMYC	19	7	0.269231	86	1	0.0114943	0.257737	0.0049313	Gm5114	ENSMUSG00000053742	SYNONYMOUS_CODING	C2orf78	NO
7	39407785	C/G	rs49917710	14	9	LSL-NMYC	12	19	0.612903	87	3	0.0333333	0.57957	2.13689e-09	Gm5114	ENSMUSG00000053742	SYNONYMOUS_CODING	C2orf78	NO
7	39408387	G/A	-	14	9	LSL-NMYC	24	16	0.4	86	1	0.0114943	0.388506	7.46814e-07	Gm5114	ENSMUSG00000053742	NON_SYNONYMOUS_CODING	C2orf78	NO
7	39408397	T/C	-	14	9	LSL-NMYC	28	15	0.348837	86	1	0.0114943	0.337343	7.00882e-06	Gm5114	ENSMUSG00000053742	SYNONYMOUS_CODING	C2orf78	NO
7	39408508	T/A	-	14	9	LSL-NMYC	19	14	0.424242	96	1	0.0103093	0.413933	3.55053e-07	Gm5114	ENSMUSG00000053742	SYNONYMOUS_CODING	C2orf78	NO
7	39408513	T/G	-	14	9	LSL-NMYC	19	14	0.424242	94	2	0.0208333	0.403409	2.41158e-06	Gm5114	ENSMUSG00000053742	NON_SYNONYMOUS_CODING	C2orf78	NO
7	39408516	A/T	rs51858943	14	9	LSL-NMYC	19	19	0.5	92	2	0.0212766	0.478723	1.13846e-08	Gm5114	ENSMUSG00000053742	NON_SYNONYMOUS_CODING	C2orf78	NO
7	39408533	C/T	-	14	9	LSL-NMYC	65	13	0.166667	107	3	0.0272727	0.139394	0.0369067	Gm5114	ENSMUSG00000053742	NON_SYNONYMOUS_CODING	C2orf78	NO
7	39408633	C/G	rs45695182	14	9	LSL-NMYC	67	14	0.17284	116	4	0.0333333	0.139506	0.0334549	Gm5114	ENSMUSG00000053742	NON_SYNONYMOUS_CODING	C2orf78	NO
7	39408647	G/T	-	14	9	LSL-NMYC	39	17	0.303571	109	1	0.00909091	0.294481	1.3812e-06	Gm5114	ENSMUSG00000053742	NON_SYNONYMOUS_CODING	C2orf78	NO
7	80758109	C/T	-	14	9	LSL-NMYC	9	13	0.590909	58	1	0.0169492	0.57396	1.13697e-06	Iqgap1	ENSMUSG00000030536	INTRONIC	IQGAP1	NO
7	80758111	C/-	-	14	9	LSL-NMYC	24	14	0.368421	57	3	0.05	0.318421	0.00344896	Iqgap1	ENSMUSG00000030536	INTRONIC	IQGAP1	NO
7	80758111	C/-	-	14	9	LSL-NMYC	24	14	0.368421	57	3	0.05	0.318421	0.00344896	Iqgap1	ENSMUSG00000030536	feature_truncation	IQGAP1	NO
7	38188545	-/A	-	16	10	LSL-NMYC	46	99	0.682759	23	1	0.0416667	0.641092	8.24263e-06	1600014C10Rik	ENSMUSG00000054676	DOWNSTREAM	C19orf12	NO
7	38188545	-/A	-	16	10	LSL-NMYC	46	99	0.682759	23	1	0.0416667	0.641092	8.24263e-06	1600014C10Rik	ENSMUSG00000054676	INTRONIC	C19orf12	NO
7	38188545	-/A	-	16	10	LSL-NMYC	46	99	0.682759	23	1	0.0416667	0.641092	8.24263e-06	1600014C10Rik	ENSMUSG00000054676	WITHIN_NON_CODING_GENE	C19orf12	NO
7	38188545	-/A	-	16	10	LSL-NMYC	46	99	0.682759	23	1	0.0416667	0.641092	8.24263e-06	1600014C10Rik	ENSMUSG00000054676	feature_elongation	C19orf12	NO
13	63511813	G/T	-	18	12	LSL-NMYC	84	51	0.377778	235	7	0.0289256	0.348852	1.39883e-14	Ptch1	ENSMUSG00000021466	NON_SYNONYMOUS_CODING	PTCH1	YES
19	55088989	A/C	-	18	12	LSL-NMYC	77	27	0.259615	171	1	0.00581395	0.253801	1.22234e-08	Gpam	ENSMUSG00000024978	INTRONIC	GPAM	NO
19	7270057	G/A	-	18	12	LSL-NMYC	54	25	0.316456	131	1	0.00757576	0.30888	3.75917e-08	Rcor2	ENSMUSG00000024968	UPSTREAM	RCOR2	NO
19	7270057	G/A	-	18	12	LSL-NMYC	54	25	0.316456	131	1	0.00757576	0.30888	3.75917e-08	Rcor2	ENSMUSG00000024968	INTRONIC	RCOR2	NO
2	76766343	C/A	-	18	12	LSL-NMYC	56	61	0.521368	164	2	0.0120482	0.509319	9.82184e-22	Gm13938	ENSMUSG00000086354	WITHIN_NON_CODING_GENE	-	-
2	76766343	C/A	-	18	12	LSL-NMYC	56	61	0.521368	164	2	0.0120482	0.509319	9.82184e-22	Gm13938	ENSMUSG00000086354	INTRONIC	-	-
2	76766343	C/A	-	18	12	LSL-NMYC	56	61	0.521368	164	2	0.0120482	0.509319	9.82184e-22	Ttn	ENSMUSG00000051747	SYNONYMOUS_CODING	TTN	YES
2	76901427	G/A	-	18	12	LSL-NMYC	68	41	0.376147	135	1	0.00735294	0.368794	1.01995e-11	Ttn	ENSMUSG00000051747	INTRONIC	TTN	YES
6	55898125	T/A	-	18	12	LSL-NMYC	124	49	0.283237	164	1	0.00606061	0.277176	2.81495e-11	Ccdc129	ENSMUSG00000037973	WITHIN_NON_CODING_GENE	CCDC129	NO
6	55898125	T/A	-	18	12	LSL-NMYC	124	49	0.283237	164	1	0.00606061	0.277176	2.81495e-11	Ccdc129	ENSMUSG00000037973	SYNONYMOUS_CODING	CCDC129	NO
7	105275765	C/A	-	18	12	LSL-NMYC	141	36	0.20339	258	1	0.003861	0.199529	1.0454e-10	Olfr687	ENSMUSG00000073908	SYNONYMOUS_CODING	AC111177.1	NO
7	15397095	C/A	-	18	12	LSL-NMYC	275	32	0.104235	396	1	0.00251889	0.101716	3.48269e-08	Obox2	ENSMUSG00000074369	INTRONIC	-	-
11	101275753	A/T	-	24	18	TH-MYCN	41	17	0.293103	142	2	0.0138889	0.279215	1.77245e-05	Wnk4	ENSMUSG00000035112	NMD_TRANSCRIPT	WNK4	NO
11	101275753	A/T	-	24	18	TH-MYCN	41	17	0.293103	142	2	0.0138889	0.279215	1.77245e-05	Cntd1	ENSMUSG00000078653	UPSTREAM	CNTD1	NO
11	101275753	A/T	-	24	18	TH-MYCN	41	17	0.293103	142	2	0.0138889	0.279215	1.77245e-05	Wnk4	ENSMUSG00000035112	UPSTREAM	WNK4	NO
11	101275753	A/T	-	24	18	TH-MYCN	41	17	0.293103	142	2	0.0138889	0.279215	1.77245e-05	Wnk4	ENSMUSG00000035112	DOWNSTREAM	WNK4	NO
11	101275753	A/T	-	24	18	TH-MYCN	41	17	0.293103	142	2	0.0138889	0.279215	1.77245e-05	Ccdc56	ENSMUSG00000017188	DOWNSTREAM	COA3	NO
11	101275753	A/T	-	24	18	TH-MYCN	41	17	0.293103	142	2	0.0138889	0.279215	1.77245e-05	Wnk4	ENSMUSG00000035112	INTRONIC	WNK4	NO
12	70453169	A/G	-	24	18	TH-MYCN	40	16	0.285714	157	2	0.0125786	0.273136	1.41504e-05	Tmx1	ENSMUSG00000021072	NON_SYNONYMOUS_CODING	TMX1	NO
12	70453169	A/G	-	24	18	TH-MYCN	40	16	0.285714	157	2	0.0125786	0.273136	1.41504e-05	Tmx1	ENSMUSG00000021072	UPSTREAM	TMX1	NO
2	153400001	G/T	-	24	18	TH-MYCN	26	11	0.297297	111	1	0.00892857	0.288369	0.00069606	Asxl1	ENSMUSG00000042548	STOP_GAINED	ASXL1	NO
2	153400001	G/T	-	24	18	TH-MYCN	26	11	0.297297	111	1	0.00892857	0.288369	0.00069606	Asxl1	ENSMUSG00000042548	DOWNSTREAM	ASXL1	NO
4	109087434	C/T	-	24	18	TH-MYCN	26	9	0.257143	86	1	0.0114943	0.245649	0.0274262	Osbpl9	ENSMUSG00000028559	DOWNSTREAM	OSBPL9	NO
4	109087434	C/T	-	24	18	TH-MYCN	26	9	0.257143	86	1	0.0114943	0.245649	0.0274262	Osbpl9	ENSMUSG00000028559	NMD_TRANSCRIPT	OSBPL9	NO
4	109087434	C/T	-	24	18	TH-MYCN	26	9	0.257143	86	1	0.0114943	0.245649	0.0274262	Osbpl9	ENSMUSG00000028559	WITHIN_NON_CODING_GENE	OSBPL9	NO
4	109087434	C/T	-	24	18	TH-MYCN	26	9	0.257143	86	1	0.0114943	0.245649	0.0274262	Osbpl9	ENSMUSG00000028559	3PRIME_UTR	OSBPL9	NO
4	109087434	C/T	-	24	18	TH-MYCN	26	9	0.257143	86	1	0.0114943	0.245649	0.0274262	Osbpl9	ENSMUSG00000028559	INTRONIC	OSBPL9	NO
4	109087434	C/T	-	24	18	TH-MYCN	26	9	0.257143	86	1	0.0114943	0.245649	0.0274262	Osbpl9	ENSMUSG00000028559	NON_SYNONYMOUS_CODING	OSBPL9	NO
7	128238141	A/G	-	24	18	TH-MYCN	29	16	0.355556	101	2	0.0194175	0.336138	8.60695e-05	Armc5	ENSMUSG00000042178	SYNONYMOUS_CODING	ARMC5	NO
7	128238141	A/G	-	24	18	TH-MYCN	29	16	0.355556	101	2	0.0194175	0.336138	8.60695e-05	9130023H24Rik	ENSMUSG00000062944	UPSTREAM	ZNF205	NO
8	24714104	-/A	-	24	18	TH-MYCN	25	12	0.324324	73	2	0.0266667	0.297658	0.0148326	Adam3	ENSMUSG00000031553	feature_elongation	-	-
8	24714104	-/A	-	24	18	TH-MYCN	25	12	0.324324	73	2	0.0266667	0.297658	0.0148326	Adam3	ENSMUSG00000031553	INTRONIC	-	-
8	24714104	-/A	-	24	18	TH-MYCN	25	12	0.324324	73	2	0.0266667	0.297658	0.0148326	Adam3	ENSMUSG00000031553	DOWNSTREAM	-	-
8	24714104	-/A	-	24	18	TH-MYCN	25	12	0.324324	73	2	0.0266667	0.297658	0.0148326	Adam3	ENSMUSG00000031553	NMD_TRANSCRIPT	-	-
12	104692392	T/C	-	20	14	TH-MYCN	68	25	0.268817	95	0	0	0.268817	1.34785e-05	Dicer1	ENSMUSG00000041415	NON_SYNONYMOUS_CODING	DICER1	YES
12	104692401	T/C	-	20	14	TH-MYCN	73	21	0.223404	108	0	0	0.223404	8.03706e-05	Dicer1	ENSMUSG00000041415	NON_SYNONYMOUS_CODING	DICER1	YES
13	11687994	G/A	-	20	14	TH-MYCN	43	31	0.418919	54	0	0	0.418919	6.63435e-06	Ryr2	ENSMUSG00000021313	SYNONYMOUS_CODING	RYR2	NO
13	21953329	G/A	-	20	14	TH-MYCN	228	105	0.315315	374	0	0	0.315315	1.30579e-34	Zfp184	ENSMUSG00000006720	NMD_TRANSCRIPT	ZNF184	NO
13	21953329	G/A	-	20	14	TH-MYCN	228	105	0.315315	374	0	0	0.315315	1.30579e-34	Zfp184	ENSMUSG00000006720	DOWNSTREAM	ZNF184	NO
13	21953329	G/A	-	20	14	TH-MYCN	228	105	0.315315	374	0	0	0.315315	1.30579e-34	Gm11282	ENSMUSG00000081265	DOWNSTREAM	-	-
13	21953329	G/A	-	20	14	TH-MYCN	228	105	0.315315	374	0	0	0.315315	1.30579e-34	Zfp184	ENSMUSG00000006720	INTRONIC	ZNF184	NO
13	21953329	G/A	-	20	14	TH-MYCN	228	105	0.315315	374	0	0	0.315315	1.30579e-34	Gm11281	ENSMUSG00000078917	WITHIN_NON_CODING_GENE	-	-
13	21953329	G/A	-	20	14	TH-MYCN	228	105	0.315315	374	0	0	0.315315	1.30579e-34	Zfp184	ENSMUSG00000006720	WITHIN_NON_CODING_GENE	ZNF184	NO
14	5959018	A/T	-	20	14	TH-MYCN	149	31	0.172222	168	0	0	0.172222	1.62481e-06	Gm17048	ENSMUSG00000095991	WITHIN_NON_CODING_GENE	-	-
14	5959018	A/T	-	20	14	TH-MYCN	149	31	0.172222	168	0	0	0.172222	1.62481e-06	Gm3248	ENSMUSG00000091275	INTRONIC	-	-
16	20643538	A/T	-	20	14	TH-MYCN	58	17	0.226667	80	0	0	0.226667	0.00313754	Ece2	ENSMUSG00000022842	INTRONIC	ECE2	NO
16	20643538	A/T	-	20	14	TH-MYCN	58	17	0.226667	80	0	0	0.226667	0.00313754	Ece2	ENSMUSG00000022842	DOWNSTREAM	ECE2	NO
16	25992667	C/T	-	20	14	TH-MYCN	60	47	0.439252	107	0	0	0.439252	1.92599e-13	Leprel1	ENSMUSG00000038168	WITHIN_NON_CODING_GENE	LEPREL1	NO
16	25992667	C/T	-	20	14	TH-MYCN	60	47	0.439252	107	0	0	0.439252	1.92599e-13	Leprel1	ENSMUSG00000038168	NON_SYNONYMOUS_CODING	LEPREL1	NO
16	25992667	C/T	-	20	14	TH-MYCN	60	47	0.439252	107	0	0	0.439252	1.92599e-13	Leprel1	ENSMUSG00000038168	DOWNSTREAM	LEPREL1	NO
19	18832433	-/TCTCTCTCTCTCTC	-	20	14	TH-MYCN	47	37	0.440476	31	0	0	0.440476	0.00159875	Trpm6	ENSMUSG00000024727	feature_elongation	TRPM6	NO
19	18832433	-/TCTCTCTCTCTCTC	-	20	14	TH-MYCN	47	37	0.440476	31	0	0	0.440476	0.00159875	Trpm6	ENSMUSG00000024727	INTRONIC	TRPM6	NO
19	39699329	T/C	-	20	14	TH-MYCN	99	68	0.407186	162	1	0.00613497	0.401051	1.5333e-18	Cyp2c68	ENSMUSG00000074882	NON_SYNONYMOUS_CODING	CYP2C19	NO
2	86923113	G/A	-	20	14	TH-MYCN	90	72	0.444444	210	1	0.00473934	0.439705	2.27814e-25	Olfr1098	ENSMUSG00000075169	NON_SYNONYMOUS_CODING	OR8H1	NO
4	154062610	C/A	-	20	14	TH-MYCN	31	21	0.403846	38	0	0	0.403846	0.00301065	Trp73	ENSMUSG00000029026	NON_SYNONYMOUS_CODING	TP73	NO
4	154062610	C/A	-	20	14	TH-MYCN	31	21	0.403846	38	0	0	0.403846	0.00301065	Trp73	ENSMUSG00000029026	NMD_TRANSCRIPT	TP73	NO
4	154062610	C/A	-	20	14	TH-MYCN	31	21	0.403846	38	0	0	0.403846	0.00301065	Trp73	ENSMUSG00000029026	DOWNSTREAM	TP73	NO
4	45488987	C/T	-	20	14	TH-MYCN	68	42	0.381818	100	0	0	0.381818	1.37433e-10	Shb	ENSMUSG00000044813	WITHIN_NON_CODING_GENE	SHB	NO
4	45488987	C/T	-	20	14	TH-MYCN	68	42	0.381818	100	0	0	0.381818	1.37433e-10	Shb	ENSMUSG00000044813	INTRONIC	SHB	NO
7	107794723	G/A	-	20	14	TH-MYCN	18	11	0.37931	43	0	0	0.37931	0.0173514	Ovch2	ENSMUSG00000048236	INTRONIC	OVCH1	NO
9	109271301	-/A	-	20	14	TH-MYCN	197	63	0.242308	175	0	0	0.242308	3.00027e-12	Fbxw14	ENSMUSG00000054087	INTRONIC	FBXW12	NO
9	109271301	-/A	-	20	14	TH-MYCN	197	63	0.242308	175	0	0	0.242308	3.00027e-12	Fbxw14	ENSMUSG00000054087	feature_elongation	FBXW12	NO
9	80226318	A/G	-	20	14	TH-MYCN	59	27	0.313953	76	0	0	0.313953	2.44098e-05	Myo6	ENSMUSG00000033577	INTRONIC	MYO6	NO
X	138085765	C/G	-	20	14	TH-MYCN	4	28	0.875	28	0	0	0.875	1.83572e-09	Il1rapl2	ENSMUSG00000059203	INTRONIC	IL1RAPL2	NO
X	138085765	C/G	-	20	14	TH-MYCN	4	28	0.875	28	0	0	0.875	1.83572e-09	Il1rapl2	ENSMUSG00000059203	WITHIN_NON_CODING_GENE	IL1RAPL2	NO
X	138085765	C/G	-	20	14	TH-MYCN	4	28	0.875	28	0	0	0.875	1.83572e-09	Gm14989	ENSMUSG00000084118	WITHIN_NON_CODING_GENE	-	-
1	58141482	C/A	-	23	17	TH-MYCN	65	49	0.429825	356	1	0.00280112	0.427023	1.71344e-28	Aox3	ENSMUSG00000064294	DOWNSTREAM	-	-
1	58141482	C/A	-	23	17	TH-MYCN	65	49	0.429825	356	1	0.00280112	0.427023	1.71344e-28	Aox3	ENSMUSG00000064294	SYNONYMOUS_CODING	-	-
16	18624055	T/A	-	23	17	TH-MYCN	17	11	0.392857	118	2	0.0166667	0.37619	9.11492e-05	Gp1bb	ENSMUSG00000050761	UPSTREAM	GP1BB	NO
16	18624055	T/A	-	23	17	TH-MYCN	17	11	0.392857	118	2	0.0166667	0.37619	9.11492e-05	2005-09-01	ENSMUSG00000072214	INTRONIC	38596	NO
2	169633836	G/C	-	23	17	TH-MYCN	4	6	0.6	58	3	0.0491803	0.55082	0.0447165	Tshz2	ENSMUSG00000047907	INTRONIC	TSHZ2	NO
6	42838400	T/C	-	23	17	TH-MYCN	94	16	0.145455	319	1	0.003125	0.14233	2.29435e-06	Olfr449	ENSMUSG00000049168	NON_SYNONYMOUS_CODING	OR6B1	NO
7	25081460	C/T	-	23	17	TH-MYCN	123	20	0.13986	790	1	0.00126422	0.138596	1.40084e-12	Zfp574	ENSMUSG00000045252	NON_SYNONYMOUS_CODING	ZNF574	YES
9	44810560	T/C	-	23	17	TH-MYCN	12	12	0.5	166	1	0.00598802	0.494012	1.74999e-08	Mll1	ENSMUSG00000002028	INTRONIC	MLL	NO
9	44810560	T/C	-	23	17	TH-MYCN	12	12	0.5	166	1	0.00598802	0.494012	1.74999e-08	Mll1	ENSMUSG00000002028	DOWNSTREAM	MLL	NO
1	24614990	G/T	-	25	19	TH-MYCN	7100	829	0.104553	7903	1	0.000126518	0.104426	2.12121e-252	Gm10222	ENSMUSG00000067736	UPSTREAM	MT-ND4L	NO
10	14745397	C/A	-	25	19	TH-MYCN	76	28	0.269231	75	1	0.0131579	0.256073	0.00246266	AC111044.1	ENSMUSG00000093798	WITHIN_NON_CODING_GENE	-	-
2	155998501	A/G	-	25	19	TH-MYCN	4	19	0.826087	19	1	0.05	0.776087	0.000923934	Cep250	ENSMUSG00000038241	WITHIN_NON_CODING_GENE	CEP250	NO
2	155998501	A/G	-	25	19	TH-MYCN	4	19	0.826087	19	1	0.05	0.776087	0.000923934	6430550D23Rik	ENSMUSG00000074646	NMD_TRANSCRIPT	C20orf173	NO
2	155998501	A/G	-	25	19	TH-MYCN	4	19	0.826087	19	1	0.05	0.776087	0.000923934	6430550D23Rik	ENSMUSG00000074646	INTRONIC	C20orf173	NO
2	155998501	A/G	-	25	19	TH-MYCN	4	19	0.826087	19	1	0.05	0.776087	0.000923934	6430550D23Rik	ENSMUSG00000074646	DOWNSTREAM	C20orf173	NO
2	155998501	A/G	-	25	19	TH-MYCN	4	19	0.826087	19	1	0.05	0.776087	0.000923934	Cep250	ENSMUSG00000038241	3PRIME_UTR	CEP250	NO
9	57682056	G/T	-	27	21	TH-MYCN	40	26	0.393939	274	1	0.00363636	0.390303	2.61489e-15	Cyp1a2	ENSMUSG00000032310	STOP_GAINED	CYP1A2	NO
1	39980617	G/A	-	26	20	TH-MYCN	39	36	0.48	70	2	0.0277778	0.452222	7.80006e-07	Map4k4	ENSMUSG00000026074	NON_SYNONYMOUS_CODING	MAP4K4	NO
1	93835491	G/T	-	26	20	TH-MYCN	35	27	0.435484	60	1	0.0163934	0.41909	6.41961e-05	D2hgdh	ENSMUSG00000073609	INTRONIC	D2HGDH	NO
7	140137659	A/G	-	26	20	TH-MYCN	12	9	0.428571	75	1	0.0131579	0.415414	0.00666338	Paox	ENSMUSG00000025464	DOWNSTREAM	PAOX	NO
7	140137659	A/G	-	26	20	TH-MYCN	12	9	0.428571	75	1	0.0131579	0.415414	0.00666338	Mtg1	ENSMUSG00000039018	5PRIME_UTR	MTG1	NO
7	140137659	A/G	-	26	20	TH-MYCN	12	9	0.428571	75	1	0.0131579	0.415414	0.00666338	Mtg1	ENSMUSG00000039018	UPSTREAM	MTG1	NO
7	140137659	A/G	-	26	20	TH-MYCN	12	9	0.428571	75	1	0.0131579	0.415414	0.00666338	Mtg1	ENSMUSG00000039018	WITHIN_NON_CODING_GENE	MTG1	NO
12	102564682	C/G	-	28	22	TH-MYCN;ALK	71	70	0.496454	81	1	0.0121951	0.484259	5.11652e-15	Chga	ENSMUSG00000021194	NON_SYNONYMOUS_CODING	CHGA	NO
12	102564682	C/G	-	28	22	TH-MYCN;ALK	71	70	0.496454	81	1	0.0121951	0.484259	5.11652e-15	Itpk1	ENSMUSG00000057963	DOWNSTREAM	ITPK1	NO
13	100426421	C/A	-	28	22	TH-MYCN;ALK	254	55	0.177994	149	1	0.00666667	0.171327	9.44014e-08	Naip1	ENSMUSG00000021640	SYNONYMOUS_CODING	NAIP	NO
13	119609703	-/GT	-	28	22	TH-MYCN;ALK	7	6	0.461538	30	1	0.0322581	0.42928	0.024357	AC241593.1	ENSMUSG00000094114	3PRIME_UTR	C5orf28	NO
13	119609703	-/GT	-	28	22	TH-MYCN;ALK	7	6	0.461538	30	1	0.0322581	0.42928	0.024357	Gm7120	ENSMUSG00000074634	INTRONIC	C5orf28	NO
13	119609703	-/GT	-	28	22	TH-MYCN;ALK	7	6	0.461538	30	1	0.0322581	0.42928	0.024357	AC241593.1	ENSMUSG00000094114	feature_elongation	C5orf28	NO
13	119609703	-/GT	-	28	22	TH-MYCN;ALK	7	6	0.461538	30	1	0.0322581	0.42928	0.024357	Gm7120	ENSMUSG00000074634	feature_elongation	C5orf28	NO
12	57632525	A/C	-	31	25	TH-MYCN;ALK	40	13	0.245283	132	1	0.0075188	0.237764	0.00101342	Rpl26-ps2	ENSMUSG00000066489	DOWNSTREAM	-	-
12	57632525	A/C	-	31	25	TH-MYCN;ALK	40	13	0.245283	132	1	0.0075188	0.237764	0.00101342	4921506M07Rik	ENSMUSG00000046782	INTRONIC	-	-
13	74741194	T/A	-	31	25	TH-MYCN;ALK	12	11	0.478261	57	3	0.05	0.428261	0.035025	Cast	ENSMUSG00000021585	INTRONIC	CAST	NO
3	87849070	G/A	-	31	25	TH-MYCN;ALK	82	46	0.359375	196	1	0.00507614	0.354299	9.56137e-16	Sh2d2a	ENSMUSG00000028071	NON_SYNONYMOUS_CODING	SH2D2A	NO
