# Supplementary material for: The mutational landscape of MYCN, Lin28b and ALKF1174L driven murine neuroblastoma mimics human disease
Source: Oncotarget. 2017 Dec 22;9(9):8334–49. doi: 10.18632/oncotarget.23614 (PMC5823580; doi:10.18632/oncotarget.23614)
Supplement: Supplementary file 5 [file oncotarget-09-8334-s005.xlsx]

## Sheet: supplementary table 4
MURINE TUMOR CHARACTERISTICS
Characteristics of the murine tumors included in this study. We list the time of tumor onset, its suspected primary location as well as its metastatic nature next to the tumor driving oncogene and the promoter used to ensure it’s over expression. The multiple primary tumors column indicates whether at diagnosis we evaluated the mouse to have multiple primary tumors as opposed to metastatic diseas…
Sample id	Mouse id	age of tumor formation (days)	gender	Tumor location	Metastatic	Pedigree	Driving oncogene	Oncogene promotor and construct	Multiple primary tumors	Control tissue
1	1	130	f	abdomen	yes	F4	ALK	DBHiCre	no	tail
2	2	197	m	abdomen	yes	F2	ALK	THiCre	no	tail
3	3	148	f	neck	no	F2	ALK	DBHiCre	no	heart
4	4	136	f	abdomen	no	F2	ALK	DBHiCre	no	heart
5	5	130	f	abdomen	yes	F2	ALK	DBHiCre	no	tail
6	6	56	f	ganglion ciliare	no	F1	Lin28b	DBHiCre	yes	tail
7	6	56	f	adrenal right	no	F1	Lin28b	DBHiCre	yes	tail
8	6	56	f	adrenal left	no	F1	Lin28b	DBHiCre	yes	tail
9	7	56	m	ganglion ciliare	no	F1	Lin28b	DBHiCre	yes	tail
10	7	56	m	adrenal right	no	F1	Lin28b	DBHiCre	yes	tail
11	7	56	m	adrenal left	no	F1	Lin28b	DBHiCre	yes	tail
12	8	89	f	adrenal left	no	F1	MYCN	DBHiCre	no	tail
13	9	46	f	adrenal left	no	F1	MYCN	DBHiCre	no	tail
14	9	46	f	adrenal right	no	F1	MYCN	DBHiCre	no	tail
15	10	100	f	adrenal left	no	F1	MYCN	DBHiCre	no	tail
16	10	100	f	adrenal right	no	F1	MYCN	DBHiCre	no	tail
17	11	88	f	adrenal right	no	F1	MYCN	DBHiCre	no	tail
18	12	88	f	adrenal right	no	F1	MYCN	DBHiCre	no	tail
19	13	123	m	abdomen	no	F2	MYCN	TH	no	brain
20	14	129	m	abdomen	no	F2	MYCN	TH	no	brain
21	15	67	m	adrenal left	no	F0	MYCN	TH	no	brain
22	16	95	m	abdomen	no	F0	MYCN	TH	no	brain
23	17	65	m	adrenal right	no	F0	MYCN	TH	no	brain
24	18	86	f	abdomen	no	F0	MYCN	TH	no	brain
25	19	82	f	abdomen	no	F0	MYCN	TH	no	brain
26	20	126	f	abdomen	no	F2	MYCN	TH	no	brain
27	21	80	m	abdomen	no	F2	MYCN	TH	no	brain
28	22	25	m	abdomen	no	F2	MYCN + ALK	DBHiCre + TH	no	tail
29	23	41	m	abdomen	no	F4	MYCN + ALK	DBHiCre + TH	no	tail
30	24	32	m	abdomen	no	F4	MYCN + ALK	DBHiCre + TH	no	tail
31	25	29	m	abdomen left	no	F5	MYCN + ALK	DBHiCre + TH	no	tail
32	26	29	f	abdomen	no	F5	MYCN + ALK	DBHiCre + TH	no	tail
33	27	22	f	abdomen	no	F4	MYCN + ALK	DBHiCre + TH	no	tail
34	28	22	f	abdomen	no	F4	MYCN + ALK	DBHiCre + TH	no	tail
35	29	33	m	abdomen	no	F5	MYCN + ALK	DBHiCre + TH	no	tail
36	30	33	f	abdomen	no	F5	MYCN + ALK	DBHiCre + TH	no	tail
