# Supplementary material for: The mutational landscape of MYCN, Lin28b and ALKF1174L driven murine neuroblastoma mimics human disease
Source: Oncotarget. 2017 Dec 22;9(9):8334–49. doi: 10.18632/oncotarget.23614 (PMC5823580; doi:10.18632/oncotarget.23614)
Supplement: Supplementary file 6 [file oncotarget-09-8334-s006.xlsx]

## Sheet: Suplementary table 5
T-DICER EXPRESSION RATIO
Sample	Dicer peak molarity (average peak size: 487,2 bp)	T-Dicer peak molarity (average peak size: 296 bp)	T-Dicer expression ratio (T-Dicer/T-dicer + Dicer molarity)	3p/5p average miRNA expression ratio
nrc2032	11.7243	7.48509	0.389658	0.611145
nrc2032	11.7243	7.48509	0.389658	0.611145
nrc8204	7.09522	4.50038	0.388111	0.519619
nrc8204	7.09522	4.50038	0.388111	0.519619
nrc2034	7.02481	4.3325	0.381472	0.445245
nrc2034	7.02481	4.3325	0.381472	0.445245
nrc4044	6.31875	3.62182	0.364347	0.486005
nrc4044	6.31875	3.62182	0.364347	0.486005
nrc2195	2.52657	1.43689	0.362534	0.46358
nrc2195	2.52657	1.43689	0.362534	0.46358
nrc2174	9.7247	5.12196	0.344991	#N/A
nrc2174	9.7247	5.12196	0.344991	#N/A
nrc4097	6.77813	3.51197	0.341296	0.664984
nrc4097	6.77813	3.51197	0.341296	0.664984
nrc4034	5.68723	2.67924	0.320235	0.43206
nrc4034	5.68723	2.67924	0.320235	0.43206
nrc4068	8.50333	3.93789	0.316519	0.535957
nrc4068	8.50333	3.93789	0.316519	0.535957
nrc4059	6.50529	2.91026	0.309091	0.484466
nrc4059	6.50529	2.91026	0.309091	0.484466
nrc8135	10.6284	4.21917	0.284166	0.546513
nrc8135	10.6284	4.21917	0.284166	0.546513
nrc2025	7.17944	2.65901	0.270267	0.512338
nrc2025	7.17944	2.65901	0.270267	0.512338
nrc4069	9.08658	3.221	0.261709	0.681346
nrc4069	9.08658	3.221	0.261709	0.681346
nrc2398	10.0739	3.45852	0.255573	#N/A
nrc2398	10.0739	3.45852	0.255573	#N/A
nrc2170	10.5764	3.51225	0.249296	#N/A
nrc2170	10.5764	3.51225	0.249296	#N/A
nrc2189	7.07302	2.12641	0.231146	#N/A
nrc2189	7.07302	2.12641	0.231146	#N/A
nrc8175	10.2574	2.96349	0.224151	0.520773
nrc8175	10.2574	2.96349	0.224151	0.520773
nrc8180	11.4612	3.18937	0.217696	0.581633
nrc8180	11.4612	3.18937	0.217696	0.581633
nrc2102	12.0804	3.34393	0.216795	#N/A
nrc2102	12.0804	3.34393	0.216795	#N/A
nrc4071	10.4174	2.84173	0.214321	0.534864
nrc4071	10.4174	2.84173	0.214321	0.534864
nrc2155	9.5164	2.52426	0.209645	0.401393
nrc2155	9.5164	2.52426	0.209645	0.401393
nrc4036	7.58423	1.85281	0.196334	0.397538
nrc4036	7.58423	1.85281	0.196334	0.397538
nrc4047	8.64038	2.01307	0.18896	0.616569
nrc4047	8.64038	2.01307	0.18896	0.616569
nrc4102	6.47907	1.50816	0.188821	0.481254
nrc4102	6.47907	1.50816	0.188821	0.481254
nrc2147	8.27874	1.86126	0.183556	0.453322
nrc2147	8.27874	1.86126	0.183556	0.453322
nrc2056	13.8637	3.10482	0.182975	0.576337
nrc2056	13.8637	3.10482	0.182975	0.576337
nrc4040	11.5689	2.49936	0.177659	0.709017
nrc4040	11.5689	2.49936	0.177659	0.709017
nrc2392	11.2942	2.43147	0.177147	0.615118
nrc2392	11.2942	2.43147	0.177147	0.615118
nrc2054	6.67932	1.41479	0.174792	0.353236
nrc2054	6.67932	1.41479	0.174792	0.353236
nrc4005	10.4787	2.13181	0.16905	0.584923
nrc4005	10.4787	2.13181	0.16905	0.584923
nrc8181	6.24196	1.26784	0.168825	0.31337
nrc8181	6.24196	1.26784	0.168825	0.31337
nrc4013	5.79819	1.16994	0.167899	0.763503
nrc4013	5.79819	1.16994	0.167899	0.763503
nrc8208	10.6908	2.12895	0.166068	0.505289
nrc8208	10.6908	2.12895	0.166068	0.505289
nrc2111	9.57208	1.89865	0.165521	0.319299
nrc2111	9.57208	1.89865	0.165521	0.319299
nrc2285	10.6482	1.98952	0.157427	0.448353
nrc2285	10.6482	1.98952	0.157427	0.448353
nrc4104	10.893	1.88722	0.147667	0.76455
nrc4104	10.893	1.88722	0.147667	0.76455
nrc4025	6.74609	1.16448	0.147206	0.506327
nrc4025	6.74609	1.16448	0.147206	0.506327
nrc2107	11.5714	1.92744	0.142786	0.730238
nrc2107	11.5714	1.92744	0.142786	0.730238
nrc2144	13.0098	2.13028	0.140705	0.451567
nrc2144	13.0098	2.13028	0.140705	0.451567
nrc2184	8.55811	1.33877	0.135272	0.845744
nrc2184	8.55811	1.33877	0.135272	0.845744
nrc4011	9.80549	1.51759	0.134027	0.648785
nrc4011	9.80549	1.51759	0.134027	0.648785
nrc2145	12.5323	1.92402	0.133092	0.406395
nrc2145	12.5323	1.92402	0.133092	0.406395
nrc4080	9.18503	1.39351	0.13173	0.584101
nrc4080	9.18503	1.39351	0.13173	0.584101
nrc4089	8.31239	1.2401	0.12982	0.525649
nrc4089	8.31239	1.2401	0.12982	0.525649
nrc4066	6.50716	0.969437	0.129663	0.434098
nrc4066	6.50716	0.969437	0.129663	0.434098
nrc4108	7.48155	1.09648	0.127824	0.430881
nrc4108	7.48155	1.09648	0.127824	0.430881
nrc2015	9.92854	1.43939	0.126618	0.74844
nrc2015	9.92854	1.43939	0.126618	0.74844
nrc2222	9.84689	1.37694	0.12268	#N/A
nrc2222	9.84689	1.37694	0.12268	#N/A
nrc2194	7.65232	1.04866	0.120522	0.481796
nrc2194	7.65232	1.04866	0.120522	0.481796
nrc8172	5.40518	0.728021	0.118702	0.568892
nrc8172	5.40518	0.728021	0.118702	0.568892
nrc4103	7.6341	1.02683	0.118558	0.445448
nrc4103	7.6341	1.02683	0.118558	0.445448
nrc4038	9.32789	1.23493	0.116913	0.579285
nrc4038	9.32789	1.23493	0.116913	0.579285
nrc4096	7.7119	1.00463	0.115256	0.422215
nrc4096	7.7119	1.00463	0.115256	0.422215
nrc8153	12.2953	1.53836	0.111205	0.523945
nrc8153	12.2953	1.53836	0.111205	0.523945
nrc2029	9.89896	1.2364	0.111034	#N/A
nrc2029	9.89896	1.2364	0.111034	#N/A
nrc4077	8.82264	1.06997	0.108159	0.541026
nrc4077	8.82264	1.06997	0.108159	0.541026
nrc4109	7.38694	0.893418	0.107896	0.554578
nrc4109	7.38694	0.893418	0.107896	0.554578
nrc4078	10.0733	1.19813	0.106298	0.632256
nrc4078	10.0733	1.19813	0.106298	0.632256
nrc2390	11.0711	1.27868	0.103539	0.577971
nrc2390	11.0711	1.27868	0.103539	0.577971
nrc8127	9.4153	1.02864	0.098492	0.551052
nrc8127	9.4153	1.02864	0.098492	0.551052
nrc4079	8.54697	0.933059	0.0984236	0.468186
nrc4079	8.54697	0.933059	0.0984236	0.468186
nrc2132	7.97235	0.862374	0.0976119	0.375869
nrc2132	7.97235	0.862374	0.0976119	0.375869
nrc2105	11.0021	1.1781	0.0967226	0.526042
nrc2105	11.0021	1.1781	0.0967226	0.526042
nrc4016	8.21297	0.839217	0.0927088	0.692203
nrc4016	8.21297	0.839217	0.0927088	0.692203
nrc4098	9.84505	1.00175	0.0923547	0.528195
nrc4098	9.84505	1.00175	0.0923547	0.528195
nrc4087	7.40785	0.743177	0.0911758	0.525977
nrc4087	7.40785	0.743177	0.0911758	0.525977
nrc4018	9.35261	0.921786	0.0897168	0.494461
nrc4018	9.35261	0.921786	0.0897168	0.494461
nrc8219	8.51744	0.836529	0.0894304	0.656191
nrc8219	8.51744	0.836529	0.0894304	0.656191
nrc8145	9.42244	0.916486	0.0886442	#N/A
nrc8145	9.42244	0.916486	0.0886442	#N/A
nrc8187	9.12168	0.883856	0.0883367	0.461245
nrc8187	9.12168	0.883856	0.0883367	0.461245
nrc2139	10.7954	1.03284	0.08732	#N/A
nrc2139	10.7954	1.03284	0.08732	#N/A
nrc4093	9.15366	0.874546	0.0872086	0.918059
nrc4093	9.15366	0.874546	0.0872086	0.918059
nrc2302	10.2127	0.949184	0.0850379	0.698418
nrc2302	10.2127	0.949184	0.0850379	0.698418
nrc8137	13.0668	1.20135	0.0841982	0.544652
nrc8137	13.0668	1.20135	0.0841982	0.544652
nrc8183	9.82987	0.900897	0.0839546	0.690201
nrc8183	9.82987	0.900897	0.0839546	0.690201
nrc8152	5.48483	0.500161	0.0835691	0.379866
nrc8152	5.48483	0.500161	0.0835691	0.379866
nrc2061	12.6679	1.11124	0.0806466	#N/A
nrc2061	12.6679	1.11124	0.0806466	#N/A
nrc4001	10.0152	0.873916	0.0802558	0.551102
nrc4001	10.0152	0.873916	0.0802558	0.551102
nrc2284	9.75778	0.838887	0.0791652	0.520263
nrc2284	9.75778	0.838887	0.0791652	0.520263
nrc4057	6.41963	0.531449	0.0764556	#N/A
nrc4057	6.41963	0.531449	0.0764556	#N/A
nrc2386	7.92541	0.651834	0.0759957	0.304929
nrc2386	7.92541	0.651834	0.0759957	0.304929
nrc8161	10.7369	0.842183	0.0727331	0.477923
nrc8161	10.7369	0.842183	0.0727331	0.477923
nrc4100	7.67812	0.600347	0.0725191	0.621987
nrc4100	7.67812	0.600347	0.0725191	0.621987
nrc4058	8.45918	0.659164	0.0722899	#N/A
nrc4058	8.45918	0.659164	0.0722899	#N/A
nrc2143	9.50685	0.723292	0.070702	0.481221
nrc2143	9.50685	0.723292	0.070702	0.481221
nrc8134	10.3529	0.783114	0.0703228	0.479857
nrc8134	10.3529	0.783114	0.0703228	0.479857
nrc2008	15.3833	1.16153	0.070205	0.57603
nrc2008	15.3833	1.16153	0.070205	0.57603
nrc4082	8.93734	0.664973	0.0692514	0.734238
nrc4082	8.93734	0.664973	0.0692514	0.734238
nrc4056	8.51398	0.60877	0.0667309	#N/A
nrc4056	8.51398	0.60877	0.0667309	#N/A
nrc4081	7.86668	0.550718	0.0654262	0.572874
nrc4081	7.86668	0.550718	0.0654262	0.572874
nrc2387	8.59764	0.594303	0.0646548	0.736126
nrc2387	8.59764	0.594303	0.0646548	0.736126
nrc8192	8.93181	0.608059	0.0637387	0.472039
nrc8192	8.93181	0.608059	0.0637387	0.472039
nrc2181	12.503	0.851144	0.0637364	0.527321
nrc2181	12.503	0.851144	0.0637364	0.527321
nrc2063	9.58352	0.619837	0.0607484	0.511714
nrc2063	9.58352	0.619837	0.0607484	0.511714
nrc2038	11.5939	0.748293	0.060629	0.43761
nrc2038	11.5939	0.748293	0.060629	0.43761
nrc2128	11.1364	0.717847	0.060556	#N/A
nrc2128	11.1364	0.717847	0.060556	#N/A
nrc2114	12.2787	0.768477	0.0588997	0.6526
nrc2114	12.2787	0.768477	0.0588997	0.6526
nrc4023	12.181	0.756395	0.0584658	0.630245
nrc4023	12.181	0.756395	0.0584658	0.630245
nrc2148	12.3173	0.755148	0.0577662	0.5603
nrc2148	12.3173	0.755148	0.0577662	0.5603
nrc2108	11.9135	0.704968	0.0558678	#N/A
nrc2108	11.9135	0.704968	0.0558678	#N/A
nrc4067	8.73977	0.509314	0.0550664	0.417016
nrc4067	8.73977	0.509314	0.0550664	0.417016
nrc2020	8.44585	0.490944	0.0549351	0.828103
nrc2020	8.44585	0.490944	0.0549351	0.828103
nrc8218	8.61807	0.476108	0.052353	0.533744
nrc8218	8.61807	0.476108	0.052353	0.533744
nrc4006	7.30247	0.401894	0.0521644	0.584656
nrc4006	7.30247	0.401894	0.0521644	0.584656
nrc8167	9.90162	0.445822	0.0430853	0.491079
nrc8167	9.90162	0.445822	0.0430853	0.491079
nrc2175	9.79151	0.43392	0.0424353	0.327841
nrc2175	9.79151	0.43392	0.0424353	0.327841
nrc4064	8.29684	0.356333	0.0411794	0.537697
nrc4064	8.29684	0.356333	0.0411794	0.537697
nrc2041	14.885	0.613282	0.039571	0.605363
nrc2041	14.885	0.613282	0.039571	0.605363
nrc4062	8.58098	0.329032	0.0369283	0.280114
nrc4062	8.58098	0.329032	0.0369283	0.280114
nrc4092	7.89886	0.278227	0.0340252	0.753829
nrc4092	7.89886	0.278227	0.0340252	0.753829
nrc2057	17.524	0.504723	0.0279954	0.503664
nrc2057	17.524	0.504723	0.0279954	0.503664
nrc2001	9.62259	0	0	#N/A
nrc4052	7.8853	0	0	#N/A
nrc2012	11.2529	0	0	#N/A
nrc2289	9.13252	0	0	#N/A
nrc2140	8.02158	0	0	#N/A
nrc2156	8.60691	0	0	#N/A
nrc2363	8.95643	0	0	#N/A
nrc2010	10.6651	0	0	#N/A
nrc8142	9.26509	0	0	#N/A
nrc2166	9.64233	0	0	#N/A
nrc2134	10.3865	0	0	#N/A
nrc2110	10.0979	0	0	#N/A
nrc2042	10.9751	0	0	#N/A
nrc2035	8.74979	0	0	#N/A
nrc2113	10.3926	0	0	#N/A
nrc2124	10.8005	0	0	#N/A
nrc2115	9.9307	0	0	#N/A
nrc2116	10.8064	0	0	#N/A
nrc2153	13.1069	0	0	#N/A
nrc4032	7.65258	0	0	1.035
nrc4042	3.17367	0	0	0.995449
nrc4033	8.21982	0	0	0.96608
nrc4029	5.91089	0	0	0.95159
nrc4017	8.58155	0	0	0.884863
nrc4106	7.32486	0	0	0.86627
nrc4107	8.27606	0	0	0.85776
nrc4039	4.51419	0	0	0.834587
nrc2022	11.5244	0	0	0.793915
nrc2036	9.89019	0	0	0.78104
nrc2050	12.0788	0	0	0.756931
nrc4020	11.0086	0	0	0.715638
nrc4046	7.80985	0	0	0.708724
nrc8114	7.46158	0	0	0.707989
nrc4095	8.72743	0	0	0.704008
nrc2002	13.1208	0	0	0.694269
nrc2101	11.7412	0	0	0.68271
nrc8203	7.85794	0	0	0.671907
nrc2026	9.63555	0	0	0.662323
nrc4065	5.32053	0	0	0.656356
nrc4014	4.24803	0	0	0.650429
nrc4099	8.40539	0	0	0.6472
nrc4101	5.52441	0	0	0.644562
nrc2219	6.98945	0	0	0.641594
nrc4045	7.20526	0	0	0.639744
nrc2221	8.16714	0	0	0.638787
nrc2385	9.52304	0	0	0.630362
nrc4055	9.89974	0	0	0.628832
nrc8212	11.1857	0	0	0.624087
nrc2024	9.5098	0	0	0.616544
nrc8173	8.62614	0	0	0.615853
nrc2018	7.6742	0	0	0.610885
nrc2059	11.4196	0	0	0.600721
nrc8205	7.48988	0	0	0.599865
nrc4094	8.16369	0	0	0.598706
nrc8151	10.4939	0	0	0.594842
nrc2119	14.3217	0	0	0.594553
nrc4051	6.18114	0	0	0.59384
nrc8155	7.00911	0	0	0.590903
nrc4074	8.46351	0	0	0.587952
nrc4022	6.74218	0	0	0.587469
nrc4002	8.13463	0	0	0.587359
nrc8209	7.70764	0	0	0.58063
nrc8157	9.93226	0	0	0.572737
nrc4060	6.36797	0	0	0.570787
nrc4030	8.72696	0	0	0.570526
nrc4084	7.37083	0	0	0.56953
nrc4048	4.35503	0	0	0.559239
nrc4043	7.99602	0	0	0.5559
nrc2193	10.2326	0	0	0.554438
nrc4010	7.3323	0	0	0.553605
nrc4070	10.3342	0	0	0.550758
nrc2031	10.1347	0	0	0.546714
nrc4037	9.6291	0	0	0.54636
nrc4090	8.9388	0	0	0.543907
nrc2172	9.23847	0	0	0.54385
nrc2118	10.4323	0	0	0.542087
nrc4076	5.04006	0	0	0.541102
nrc8160	11.4006	0	0	0.54015
nrc2130	10.4711	0	0	0.539833
nrc4027	8.69032	0	0	0.538058
nrc4026	7.56691	0	0	0.536676
nrc4009	6.17177	0	0	0.534813
nrc4083	8.31827	0	0	0.533417
nrc8220	9.01227	0	0	0.530386
nrc4028	10.8332	0	0	0.526086
nrc8223	9.49118	0	0	0.52304
nrc2380	5.21817	0	0	0.521674
nrc4012	7.79858	0	0	0.507317
nrc4007	9.12546	0	0	0.50305
nrc2021	15.3512	0	0	0.495151
nrc2288	6.16594	0	0	0.494337
nrc8113	10.3841	0	0	0.491696
nrc2382	7.8587	0	0	0.488688
nrc2217	9.82792	0	0	0.486342
nrc4054	7.32358	0	0	0.477736
nrc2109	11.3796	0	0	0.477545
nrc8206	8.36293	0	0	0.472364
nrc4019	8.16962	0	0	0.462896
nrc4075	7.67128	0	0	0.462358
nrc2150	11.7414	0	0	0.450414
nrc8210	10.5115	0	0	0.449168
nrc8159	11.0289	0	0	0.445498
nrc4008	8.72172	0	0	0.438098
nrc4061	8.71214	0	0	0.435445
nrc2183	7.32073	0	0	0.433935
nrc8225	10.1519	0	0	0.421319
nrc2191	12.2051	0	0	0.416445
nrc4031	8.97223	0	0	0.405308
nrc2103	9.54675	0	0	0.400213
nrc4063	6.11494	0	0	0.387207
nrc8191	9.76522	0	0	0.381715
nrc8189	7.81079	0	0	0.374126
nrc4024	9.95589	0	0	0.369288
nrc2151	10.7173	0	0	0.369103
nrc8119	9.08302	0	0	0.338746
nrc2009	8.67047	0	0	0.323478
